# Supplementary material for: How Does CBG Administration Affect Sphingolipid Deposition in the Liver of Insulin-Resistant Rats?
Source: Nutrients. 2023 Oct 12;15(20):4350. doi: 10.3390/nu15204350 (PMC10609522; doi:10.3390/nu15204350)
Supplement: Supplementary file 1 [file nutrients-15-04350-s001.zip]

Archive with 1 entries (1 files):
- nutrients-2628462-supplementary.pdf
